# Supplementary material for: Correlation of geopolitics, education, democracy with COVID-19 vaccination rate
Source: BMC Public Health. 2024 Mar 4;24:694. doi: 10.1186/s12889-024-18215-4 (PMC10913214; doi:10.1186/s12889-024-18215-4)
Supplement: Supplementary file 1 — Supplementary Material 1 [file 12889_2024_18215_MOESM1_ESM.xlsx]

## Sheet: Covid-19-Vaccination
Country	HDI	Education_Index	Democracy_Index	One_Dose	Two_Dose	Booster	Combined	Covid_Death_Per_1_Million
Afghanistan	0.478	0.415	0.32	29.1	27.3	0	56.4	193.61		Supplemental file 1. This file has all the data that has been collected throughout our study, such as HDI, EI and DI indices, vaccination rates and COVID-19 related death per 1-million population.
Albania	0.796	0.745	6.41	47.3	44.77	13.2	105.27	1267.98
Algeria	0.745	0.664	3.66	34.8	17.9	1.3	54	153.24
Andorra	0.858	0.714	8.1	76.2	70.2	56.2	202.6	1991.41
Angola	0.586	0.498	3.96	45.3	24.9	4.2	74.4	54
Antigua and Ba	0.788	0.676	#NULL!	65.65	63.7	10.5	139.85	1556.97
Argentina	0.842	0.816	6.85	91.2	83.5	72.6	247.3	2866.87
Armenia	0.759	0.749	5.83	38.1	33.3	1.4	72.8	3155.58
Australia	0.951	0.929	8.71	86.6	84.3	76.7	247.6	903.18
Austria	0.916	0.852	8.2	77.3	74.9	67.4	219.6	2520.81
Azerbaijan	0.745	0.709	2.87	53.6	48.2	34.5	136.3	1000.82
The Bahamas	0.812	0.726	7.9	44.3	42.1	9.3	95.7	2058.59
Bahrain	0.875	0.759	2.52	72.9	72.1	46.1	191.1	1043.31
Bangladesh	0.661	0.508	5.99	90.6	76.3	36.8	203.7	172.19
Barbados	0.79	0.777	0.83	57	55.5	30.9	143.4	2105.48
Belarus	0.808	0.838	1.99	69.9	66.2	40	176.1	746.52
Belgium	0.937	0.893	7.64	80.2	79.3	62.8	222.3	2946.06
Belize	0.683	0.705	#NULL!	63.3	55.6	12.8	131.7	1697.57
Bermuda	#NULL!	#NULL!	#NULL!	#NULL!	#NULL!	#NULL!	#NULL!	2569.81
Benin	0.525	0.471	4.28	26.5	22.2	0	48.7	12.1
Bhutan	0.666	0.445	5.54	90.6	87.8	82.2	260.6	26.84
Bolivia	0.692	0.687	4.51	63.6	53.4	19.8	136.8	1833.02
Bonaire	#NULL!	#NULL!	#NULL!	83.48	77.4	38.85	199.73	1515.6
Bosnia and Her	0.78	0.718	5	28.8	25.8	3.7	58.3	5062.27
Botswana	0.693	#NULL!	#NULL!	#NULL!	#NULL!	#NULL!	#NULL!	1064.52
Brazil	0.754	0.686	6.78	88.7	82.3	57.7	228.7	3260.9
British Virgin	#NULL!	#NULL!	#NULL!	64.88	60.39	12.32	137.59	2042.64
Brunei	0.829	0.704	#NULL!	100	100	77.83	277.83	363.03
Bulgaria	0.795	0.805	6.53	30.4	30	11.1	71.5	5675.94
Burkina Faso	0.449	0.286	3.08	20.9	16	0	36.9	17.55
Burundi	0.426	0.424	2.13	0.2	0.2	0.002	0.402	1.16
Cape Verde	0.662	#NULL!	7.65	64.2	55.5	0.1	119.8	701.33
Cambodia	0.593	0.487	3.18	91.1	87.3	62.1	240.5	182.25
Cameroon	0.576	0.547	2.56	12.2	10.3	1.5	24	70.72
Canada	0.935	0.899	8.88	91	83.3	78.6	252.9	1379.45
Cayman Islands	#NULL!	#NULL!	#NULL!	94.47	92.31	36.62	223.4	538.4
Central Africa	0.576	0.341	1.35	40.6	40.1	4.4	85.1	20.25
Chad	0.394	0.298	1.67	22.8	22	0	44.8	10.95
Chile	0.855	0.8	8.22	94.6	92.6	82.48	269.68	3159.45
China	0.768	0.644	1.94	93.2	90.9	58.2	242.3	85.47
Colombia	0.752	0.676	6.72	84.3	72.4	28.4	185.1	2751.41
Comoros	0.558	0.473	3.2	50.5	45.7	0	96.2	191.25
Democratic Rep	0.479	0.496	1.48	7.3	6.2	0	13.5	14.83
Republic of th	0.571	0.526	2.79	12.6	11.9	0	24.5	65.15
Cook Islands	#NULL!	#NULL!	#NULL!	86.04	83.85	58.3	228.19	117.43
Costa Rica	0.809	0.719	8.29	89.9	84.1	54.2	228.2	1808.2
Ivory Coast	0.55	0.424	4.22	46.8	39.5	7.7	94	29.65
Croatia	0.858	0.791	6.5	57.3	55.5	24.6	137.4	4588.92
Cuba	0.764	0.78	2.65	94.6	88.3	76.5	259.4	760.78
Curaçao	#NULL!	#NULL!	#NULL!	#NULL!	#NULL!	#NULL!	0	#NULL!
Cyprus	0.896	0.808	7.38	75.6	72.8	54.1	202.5	1522.31
Czech Republic	0.889	0.893	7.97	65.2	64.4	48	177.6	4099.39
Denmark	0.948	0.92	9.28	82.3	81.7	62.8	226.8	1500.1
Djibouti	0.509	0.309	2.74	32.1	30.1	0	62.2	168.62
Dominica	0.72	0.613	#NULL!	45.83	42.89	5.55	94.27	1017.07
Dominican Repu	0.767	0.643	6.39	67.3	56	23.2	146.5	390.42
Ecuador	0.74	0.697	5.69	86.8	80.6	58.6	226	2001.78
Egypt	0.731	0.604	2.93	52.5	39.1	9.6	101.2	223.46
El Salvador	0.675	0.58	5.05	71.7	67.5	35.3	174.5	667.57
Equatorial Gui	0.596	0.443	1.92	19.3	15.3	0.3	34.9	109.26
Eritrea	0.492	0.281	2.03	#NULL!	#NULL!	#NULL!	#NULL!	27.96
Estonia	0.89	0.869	7.96	65.2	63.7	44.2	173.1	2191.45
Eswatini	0.597	#NULL!	3.01	42.4	42.3	12.7	97.4	1187.5
Ethiopia	0.498	0.327	3.17	37.5	31.9	2.1	71.5	61.39
Fiji	0.73	0.785	5.55	79.4	71.5	19	169.9	951.85
Faroe Islands	#NULL!	#NULL!	#NULL!	85.37	83.69	43.56	212.62	527.14
Finland	0.94	0.905	9.29	81.8	78.6	77.2	237.6	1960.75
France	0.903	0.84	8.07	81.1	78.8	69	228.9	2599.32
French Guiana	#NULL!	#NULL!	#NULL!	33.58	30.29	15.51	79.38	1356.02
French Polynes	#NULL!	#NULL!	#NULL!	67.96	66.55	36.42	170.93	2118.89
Gabon	0.706	0.628	3.4	14	11.6	0.1	25.7	128.51
The Gambia	0.5	0.372	4.47	38.7	18.8	1.3	58.8	137.47
Georgia	0.802	0.845	5.2	44.5	34.4	6.7	85.6	4575.38
Germany	0.942	0.94	8.8	77.9	76.3	77.2	231.4	2098.83
Gibraltar	#NULL!	#NULL!	#NULL!	100	100	124	324	336.28
Ghana	0.632	0.558	6.43	38.7	28.9	8.2	75.8	43.67
Greece	0.887	0.838	7.97	74	71.3	65.4	210.7	3646.52
Greenland	#NULL!	#NULL!	#NULL!	76.62	67.83	0	144.45	371.72
Grenada	0.795	0.758	#NULL!	39.2	34.69	6.59	80.48	1897.03
Guatemala	0.627	0.514	4.68	52.5	41.7	24.2	118.4	1132.1
Guinea	0.465	0.339	2.32	46.4	25.1	1.7	73.2	33.7
Guinea-Bissau	0.483	0.392	2.56	39.4	21.7	0.05	61.15	84.06
Guyana	0.714	0.596	6.34	62.7	48.3	10.2	121.2	1590.15
Haiti	0.535	0.433	2.81	3.5	2.1	0	5.6	74.23
Honduras	0.621	0.502	5.15	65.1	58.1	46.3	169.5	1065.29
Hungary	0.846	0.815	6.64	65.9	63.7	44.2	173.8	4900.82
Iceland	0.959	0.912	9.52	84.5	81.3	69.3	235.1	498.79
India	0.633	0.556	7.04	74.4	68.9	16.1	159.4	376.31
Indonesia	0.705	0.622	6.71	74.4	63	24.2	161.6	587.72
Iran	0.774	0.741	1.96	77.5	69.7	37.1	184.3	1656.74
Iraq	0.686	0.534	3.13	28.2	19.7	0.7	48.6	570.27
Republic of Ir	0.945	0.918	9.13	82.2	81.2	58.6	222	1864.58
Israel	0.919	0.874	7.93	72.9	66.8	54.9	194.6	1344.08
Italy	0.895	0.791	7.69	85.4	80.6	77.2	243.2	3167.57
Jamaica	0.709	0.69	7.13	28.5	25.1	1.5	55.1	1269.02
Japan	0.925	0.848	8.33	83.1	81.9	68.44	233.44	602.61
Jordan	0.72	0.711	3.17	47.3	44.7	6.7	98.7	1251.3
Kazakhstan	0.811	0.814	3.08	57.8	56.6	35.4	149.8	983.19
Kenya	0.575	0.551	5.05	26.3	20	3.1	49.4	105.3
Kiribati	0.624	0.62	#NULL!	#NULL!	#NULL!	#NULL!	#NULL!	99.06
South Korea	0.925	0.862	8.03	87.2	86.3	79.8	253.3	693.5
Kuwait	0.831	0.62	3.83	80.9	78.3	34.1	193.3	602.03
Kyrgyzstan	0.692	0.735	3.62	24.8	20.6	3.5	48.9	154.44
Laos	0.607	0.484	1.77	83.7	74.5	27.9	186.1	89.12
Latvia	0.863	0.866	7.37	70.8	68.7	29	168.5	4005.07
Lebanon	0.706	0.637	3.64	40.1	35.4	9.7	85.2	1994.08
Lesotho	0.514	0.502	6.19	46.5	43.2	6.3	96	307.48
Liberia	0.481	0.434	5.43	75.6	72.6	0.04	148.24	55.44
Libya	0.718	0.616	2.06	33.6	17.9	2.6	54.1	944.9
Liechtenstein	0.935	0.827	#NULL!	68.86	68	47.25	184.11	2210.65
Lithuania	0.875	0.879	7.31	70	67.3	33.8	171.1	3547.38
Luxembourg	0.93	0.792	8.81	76.2	73.2	72	221.4	1544.16
Macau	#NULL!	#NULL!	#NULL!	#NULL!	#NULL!	#NULL!	#NULL!	#NULL!
Madagascar	0.501	0.498	5.7	7.2	6.9	0.4	14.5	48.16
Malawi	0.512	0.451	5.91	20.5	16.2	2.8	39.5	131.63
Malaysia	0.803	0.719	7.3	86.9	85.1	50.3	222.3	1095.84
Maldives	0.747	0.56	#NULL!	73.8	71.2	30.9	175.9	603.29
Mali	0.428	0.298	3.23	15.3	12.3	0	27.6	32.88
Malta	0.918	0.818	7.7	92.7	91.3	89.3	273.3	1659.5
Marshall Islan	0.639	0.723	#NULL!	#NULL!	#NULL!	#NULL!	#NULL!	408.72
Martinique	#NULL!	#NULL!	#NULL!	40.18	38.78	24.76	103.72	3003.98
Mauritania	0.556	0.389	4.03	44.2	32.1	7.9	84.2	210.51
Mauritius	0.802	0.729	8.14	88.8	86	50.5	225.3	811.86
Mayotte	#NULL!	#NULL!	#NULL!	#NULL!	#NULL!	#NULL!	#NULL!	573.42
Mexico	0.758	0.678	5.25	76.8	64.1	44.2	185.1	2626.64
Federated Stat	0.628	0.59	#NULL!	72.9	70.34	30.5	173.74	569.29
Moldova	0.767	0.71	6.23	40.4	39.5	14	93.9	3713.42
Monaco	#NULL!	#NULL!	#NULL!	69.02	67.96	48.54	185.52	1835.07
Mongolia	0.739	0.766	6.35	69.7	66.6	32.2	168.5	672.09
Montenegro	0.832	0.79	6.45	47.1	45.8	16.3	109.2	4232.3
Montserrat	#NULL!	#NULL!	#NULL!	42.09	39.05	11.26	92.4	1812.83
Morocco	0.683	0.529	5.04	67.8	63.7	18.7	150.2	435.07
Mozambique	0.446	0.385	3.51	59.8	56.8	3	119.6	68.25
Myanmar	0.585	0.443	0.74	63.8	50.6	4.1	118.5	359.81
Nauru	#NULL!	#NULL!	#NULL!	100	100	71.12	271.12	78.8
Namibia	0.615	0.571	6.52	23.6	20.5	4	48.1	1597.96
Nepal	0.602	0.502	4.49	94.3	82.2	30	206.5	393.85
Netherlands	0.941	0.906	9	73.3	68.6	69.2	211.1	1308.7
New Zealand	0.937	0.917	9.61	84.6	81.4	68.4	234.4	679.23
Nicaragua	0.667	0.558	2.5	93	89.3	42.6	224.9	35.26
Niger	0.4	0.214	3.73	24.5	21.4	0	45.9	12.2
Nigeria	0.535	0.483	3.73	31	24.9	3	58.9	14.4
North Macedoni	0.77	0.691	6.1	41	40.2	7.8	89	4756.39
Norway	0.961	0.915	9.81	80.8	75.5	69.6	225.9	1054.78
Oman	0.816	0.706	3.12	63.8	59.7	15.3	138.8	1011.3
Pakistan	0.544	0.411	4.13	63.2	59.9	22.2	145.3	130
Palau	0.767	0.844	#NULL!	100	100	71.2	271.2	497.68
Palestine	0.715	0.66	3.86	41.9	37	7	85.9	1087.22
Panama	0.805	0.692	6.91	81.5	73.3	46.5	201.3	1962.31
Papua New Guin	0.558	0.43	5.97	4.1	3.4	0.3	7.8	66.06
Paraguay	0.717	0.631	5.89	55.7	49.5	27.8	133	2939.2
Peru	0.762	0.689	5.92	91.5	86.1	84.7	262.3	6507.1
Philippines	0.699	0.661	6.73	71.4	67.3	19.2	157.9	577.59
Poland	0.876	0.866	7.04	60.2	59.6	39.9	159.7	3004.55
Portugal	0.866	0.759	7.95	94.8	86.2	68.1	249.1	2697.15
Puerto Rico	#NULL!	#NULL!	#NULL!	100	93.97	62.23	256.2	1825.72
Qatar	0.855	0.698	3.65	98.9	98.9	65.9	263.7	256.02
Réunion	#NULL!	#NULL!	#NULL!	#NULL!	#NULL!	#NULL!	#NULL!	945.52
Romania	0.821	0.762	6.45	42.4	42.2	9.1	93.7	3488.94
Russia	0.822	0.832	2.28	60.8	54.5	12.8	128.1	2767.46
Rwanda	0.534	0.45	3.1	81.6	71.6	45.4	198.6	106.58
Saint Kitts an	0.777	0.68	#NULL!	63.53	50.76	6.51	120.8	964.75
Collectivity o	#NULL!	#NULL!	#NULL!	#NULL!	#NULL!	#NULL!	#NULL!	1445.31
Saint Lucia	0.715	0.676	#NULL!	32.75	38.78	5.55	77.08	2279.4
Saint Vincent	0.751	0.655	#NULL!	#NULL!	#NULL!	#NULL!	#NULL!	1192.78
Samoa	0.707	0.692	#NULL!	#NULL!	#NULL!	#NULL!	#NULL!	130.4
San Marino	0.853	#NULL!	#NULL!	76.2	68.59	56.16	200.95	3739.98
São Tomé and	0.618	0.557	#NULL!	58.1	47.3	14.9	120.3	351.91
Saudi Arabia	0.875	0.787	2.08	77.4	72.8	45.3	195.5	264.94
Senegal	0.511	0.367	5.72	11.6	8.1	3.7	23.4	113.82
Serbia	0.802	0.778	6.33	49.2	48.1	27.5	124.8	2627.79
Seychelles	0.785	0.727	#NULL!	90.1	84.8	45.69	220.59	1605.45
Sierra Leone	0.477	0.39	5.03	48.1	37.9	1.1	87.1	14.53
Singapore	0.939	0.832	6.22	90.7	90	78.1	258.8	342.91
Slovakia	0.848	0.832	7.07	52	51.1	30.9	134	3750.72
Slovenia	0.918	0.886	7.75	60.3	58.2	31.3	149.8	4475.33
Solomon Island	0.564	0.469	#NULL!	50.1	37	4	91.1	274.76
Somalia	#NULL!	#NULL!	#NULL!	56.45	48.24	0.18	104.87	77.34
South Africa	0.713	0.708	7.05	37.9	33	6.5	77.4	1712.95
South Sudan	0.385	0.297	#NULL!	19.3	18.9	0	38.2	12.64
Spain	0.905	0.824	8.07	87.2	85.9	54.9	228	2562.14
Sri Lanka	0.782	0.749	6.47	78.2	67.3	37.5	183	773.45
Sudan	0.508	0.328	2.47	24	18.9	2.1	45	107.65
Suriname	0.73	0.636	6.95	45.7	40.5	8.3	94.5	2271.68
Sweden	0.947	0.904	9.39	75.5	73.7	93.3	242.5	2401.29
Switzerland	0.962	0.897	9.14	70.6	69.6	55.8	196	1611.58
Syria	0.577	0.412	1.43	17.4	12	0.4	29.8	142.96
Taiwan	#NULL!	#NULL!	#NULL!	92.5	87.4	93.3	273.2	635
Tajikistan	0.685	0.659	1.94	55.4	53.7	51.9	161	12.56
Tanzania	0.549	0.441	5.1	48.3	46	12	106.3	12.92
Thailand	0.8	0.661	6.67	82.2	77.3	46.1	205.6	481.08
East Timor	0.607	0.505	7.06	66.3	59.2	22.5	148	102.89
Togo	0.539	0.506	2.99	27.1	17.6	5.2	49.9	32.77
Tonga	0.745	0.77	#NULL!	#NULL!	#NULL!	#NULL!	#NULL!	112.29
Trinidad and T	0.81	0.722	7.16	53.9	51.3	12.1	117.3	2867.33
Tunisia	0.731	0.659	5.51	61.1	54.1	10.6	125.8	2381.25
Turkey	0.838	0.639	4.35	68.7	63.1	49.1	180.9	1188.39
Turkmenistan	0.745	0.626	1.66	61.8	61.2	55.4	178.4	#NULL!
Tuvalu	0.641	#NULL!	#NULL!	82.9	80.61	48.54	212.05	88.22
Uganda	0.525	0.525	4.55	41.2	28.3	0.9	70.4	76.83
Ukraine	0.773	0.794	5.42	35.7	34.3	1.7	71.7	2768.59
United Arab Em	0.911	0.738	2.9	77.4	72.8	45.3	195.5	248.81
United Kingdom	0.929	0.914	8.28	92.9	86.9	69	248.8	3438.24
United States	0.921	0.903	7.85	80.76	68.87	35.23	184.86	3384.31
Uruguay	0.809	0.733	8.91	86.5	83.3	82.3	252.1	2236.77
Uzbekistan	0.727	0.718	2.12	62.1	51.2	42.2	155.5	29.34
Vanuatu	0.607	0.529	#NULL!	47.2	42.9	5.5	95.6	42.85
Venezuela	0.691	0.741	2.23	77.9	52.6	2.3	132.8	206.91
Vietnam	0.703	0.626	2.73	92.8	87.6	58.9	239.3	440.04
Western Sahara	#NULL!	#NULL!	#NULL!	#NULL!	#NULL!	#NULL!	#NULL!	#NULL!
Yemen	0.455	0.349	1.95	3.4	2.5	0.2	6.1	64.07
Zambia	0.565	0.58	5.8	59.5	46.5	5.5	111.5	203.27
Zimbabwe	0.593	0.558	2.92	44.1	33.2	8.1	85.4	350.91
